# Supplementary material for: Transcription Factor Repurposing Offers Insights into Evolution of Biosynthetic Gene Cluster Regulation
Source: mBio. 2021 Jul 20;12(4):e01399-21. doi: 10.1128/mBio.01399-21 (PMC8406171; doi:10.1128/mBio.01399-21)
Supplement: DATA SET S1 [file mbio.01399-21-sd001.xlsx]

## Sheet: structure and UV spectrum
citrinin

## Sheet: standard curve
citrinin standard	330nm	standard curve: y = 23110x
diluted concentration (mg/mL)	peak area
0.0001	ND
0.00025	ND
0.0005	ND
0.00075	ND
0.001	13.695
0.0025	36.853
0.005	70.118
0.0075	133.056
0.01	186.052
0.025	442.504
0.05	1053.04
0.075	1591.72
0.1	1930.36
0.25	5234.05
0.5	9582.14
0.75	15793.6
1	25444.3

## Sheet: citrinin production
production of citrinin in different strains					y = 23110x
GMM	peak area	retention time	start	end	con. (mg/mL)	con. (µg/mL)
TDL12.1-1	0				0	0
TDL12.1-2	9.125	10.66	10.582	10.767	0.000394851	0.394851
TDL12.1-3	0				0	0
TDL12.1-4	0				0	0
TWW17.1-1	5.454	10.89	10.835	11.052	0.000236002	0.236002
TWW17.1-2	7.612	11.043	10.963	11.167	0.000329381	0.329381
TWW17.1-3	0				0	0
TWW17.1-4	6.841	11	10.918	11.163	0.000296019	0.296019
TWW4.1-1	58.097	10.945	10.803	11.112	0.00251393	2.51393
TWW4.1-2	831.683	10.912	10.525	11.25	0.035988	35.988
TWW4.1-3	601.335	10.925	10.533	10.923	0.0260206	26.0206
TWW4.1-4	1004.38	10.943	10.543	11.26	0.0434607	43.4607
TWW4.2-1	554.536	10.908	10.523	11.213	0.0239955	23.9955
TWW4.2-2	770.798	10.887	10.497	11.2	0.0333534	33.3534
TWW4.2-3	635.365	10.828	10.445	11.142	0.0274931	27.4931
TWW4.2-4	663.491	10.845	10.445	11.18	0.0287101	28.7101
TWW4.3-1	873.686	10.873	10.503	11.202	0.0378055	37.8055
TWW4.3-2	539.271	10.917	10.527	11.277	0.023335	23.335
TWW4.3-3	510.427	10.842	10.445	11.18	0.0220868	22.0868
TWW4.3-4	811.736	10.908	10.507	11.257	0.0351249	35.1249
TWW18.1-1	4.968	10.973	10.895	11.077	0.000214972	0.214972
TWW18.1-2	5.724	10.923	10.837	11.03	0.000247685	0.247685
TWW18.1-3	7.828	10.893	10.81	11.02	0.000338728	0.338728
TWW18.1-4	4.752	10.865	10.785	10.968	0.000205625	0.205625
TWW19.1-1	0				0	0
TWW19.1-2	8.819	11	10.907	11.132	0.00038161	0.38161
TWW19.1-3	9.125	10.938	10.682	11.077	0.000394851	0.394851
TWW19.1-4	0				0	0
PDA
TDL12.1-1	85.41	10.928	10.79	11.117	0.0036958	3.6958
TDL12.1-2	193.914	10.945	10.795	11.148	0.00839091	8.39091
TDL12.1-3	191.012	10.958	10.803	11.152	0.00826534	8.26534
TDL12.1-4	97.669	11.002	10.858	11.195	0.00422627	4.22627
TWW17.1-1	110.584	10.908	10.748	11.127	0.00478511	4.78511
TWW17.1-2	166.257	10.922	10.77	11.123	0.00719416	7.19416
TWW17.1-3	87.094	11.025	10.897	11.205	0.00376867	3.76867
TWW17.1-4	150.553	11.04	10.893	11.218	0.00651463	6.51463
TWW4.1-1	14505.5	10.889	10.505	11.53	0.627672	627.672
TWW4.1-2	13909.1	10.991	10.617	11.618	0.601867	601.867
TWW4.1-3	15428.8	10.909	10.515	11.56	0.667624	667.624
TWW4.1-4	13685.5	11.008	10.593	11.643	0.59219	592.19
TWW4.2-1	9726.9	11	10.583	11.382	0.420896	420.896
TWW4.2-2	14322.2	10.883	10.46	11.545	0.61974	619.74
TWW4.2-3	15121	10.976	10.563	11.635	0.654305	654.305
TWW4.2-4	11594.8	10.875	10.465	11.362	0.501723	501.723
TWW4.3-1	10364.7	10.97	10.573	11.642	0.448493	448.493
TWW4.3-2	11288.7	10.897	10.497	11.553	0.488478	488.478
TWW4.3-3	9773.65	10.977	10.56	11.59	0.422919	422.919
TWW4.3-4	9559.47	10.897	10.47	11.315	0.413651	413.651
TWW18.1-1	13.756	10.91	10.818	11.06	0.00059524	0.59524
TWW18.1-2	15.365	10.82	10.738	10.987	0.000664864	0.664864
TWW18.1-3	29.347	11.298	11.145	11.428	0.00126988	1.26988
TWW18.1-4	27.204	11.268	11.102	11.393	0.00117715	1.17715
TWW19.1-1	0				0	0
TWW19.1-2	4.839	10.972	10.905	11.092	0.00020939	0.20939
TWW19.1-3	9.495	11.01	10.927	11.142	0.000410861	0.410861
TWW19.1-4	6.117	10.87	10.807	11.015	0.000264691	0.264691
