# Supplementary material for: Transcription Factor Repurposing Offers Insights into Evolution of Biosynthetic Gene Cluster Regulation
Source: mBio. 2021 Jul 20;12(4):e01399-21. doi: 10.1128/mBio.01399-21 (PMC8406171; doi:10.1128/mBio.01399-21)
Supplement: DATA SET S2 [file mbio.01399-21-sd002.xlsx]

## Sheet: Sheet1
	observed m/z		calculated ion formula	retention time (min)
BU-4705	381.056	[M-H]-	C19H13O5N2S-	10.31
name	peak intensity
TFYL81.5-1	65184.5
TFYL81.5-2	45776.5
TFYL81.5-3	20331.6
TFYL81.5-4	85935.7
TNLR9.1-1	18032.3
TNLR9.1-2	33700.3
TNLR9.1-3	108972
TNLR9.1-4	474.3
TNLR1.2-1	1343985664
TNLR1.2-2	1463020416
TNLR1.2-3	1429252096
TNLR1.2-4	1391383552
TWW31.1-1	225775
TWW31.1-2	308450
TWW31.1-3	635447
TWW31.1-4	163199
TWW32.1-1	569966272
TWW32.1-2	609551936
TWW32.1-3	660270784
TWW32.1-4	513951680
	observed m/z		calculated ion formula	retention time (min)
Xanthocillin X monomethyl ether	301.098	[M-H]-	C19H13O2N2-	11.09
name	peak intensity
TFYL81.5-1	27925.9
TFYL81.5-2	30910.7
TFYL81.5-3	34856.5
TFYL81.5-4	28644.2
TNLR9.1-1	1151.6
TNLR9.1-2	1249.2
TNLR9.1-3	965.8
TNLR9.1-4	214.6
TNLR1.2-1	48915288
TNLR1.2-2	56475592
TNLR1.2-3	52268076
TNLR1.2-4	53291964
TWW31.1-1	8899.3
TWW31.1-2	12116.9
TWW31.1-3	25982.9
TWW31.1-4	4758.4
TWW32.1-1	20179782
TWW32.1-2	22645460
TWW32.1-3	24616422
TWW32.1-4	19059640
	observed m/z		calculated ion formula	retention time (min)
Fumiformamide	417.077	[M-H]-	C19H17O7N2S-	5.88
name	peak intensity
TFYL81.5-1	3989.5
TFYL81.5-2	2058.8
TFYL81.5-3	2785.1
TFYL81.5-4	4456.6
TNLR9.1-1	31483.9
TNLR9.1-2	23970.4
TNLR9.1-3	17671.8
TNLR9.1-4	47051.6
TNLR1.2-1	1.84667e+06
TNLR1.2-2	2.04298e+06
TNLR1.2-3	1.74696e+06
TNLR1.2-4	2.22262e+06
TWW31.1-1	2955.3
TWW31.1-2	3483.4
TWW31.1-3	8024.6
TWW31.1-4	1195.7
TWW32.1-1	1193076
TWW32.1-2	1.11677e+06
TWW32.1-3	1.24072e+06
TWW32.1-4	346253
	observed m/z		calculated ion formula	retention time (min)
N,N-((1Z,3Z)-1,4-bis(4-methoxyphenyl)buta-1,3-diene-2,3-diyl)diformamide	353.149	[M+H]+	C20H21O4N2+	7.69
name	peak intensity
TFYL81.5-1	45431.9
TFYL81.5-2	58667.4
TFYL81.5-3	43157.3
TFYL81.5-4	64931.8
TNLR9.1-1	946.9
TNLR9.1-2	130.3
TNLR9.1-3	633.1
TNLR9.1-4	279.9
TNLR1.2-1	31053264
TNLR1.2-2	30482170
TNLR1.2-3	29027528
TNLR1.2-4	29233410
TWW31.1-1	4.50495e+06
TWW31.1-2	4066314
TWW31.1-3	4371309
TWW31.1-4	3.77261e+06
TWW32.1-1	31516810
TWW32.1-2	30418776
TWW32.1-3	31291824
TWW32.1-4	30263776
	observed m/z		calculated ion formula	retention time (min)
Melanocin E	351.099	[M-H]-	C19H15O5N2-	5.54
name	peak intensity
TFYL81.5-1	32199.8
TFYL81.5-2	28286
TFYL81.5-3	23221.1
TFYL81.5-4	39326.9
TNLR9.1-1	449.8
TNLR9.1-2	658.9
TNLR9.1-3	514
TNLR9.1-4	238
TNLR1.2-1	41998248
TNLR1.2-2	42795272
TNLR1.2-3	41985420
TNLR1.2-4	45650912
TWW31.1-1	76026
TWW31.1-2	74988.9
TWW31.1-3	87471.1
TWW31.1-4	77543
TWW32.1-1	22226464
TWW32.1-2	18529228
TWW32.1-3	22584190
TWW32.1-4	17437290
	observed m/z		calculated ion formula	retention time (min)
Melanocin F	375.1	[M+H]+	C18H19O5N2S+	5.63
name	peak intensity
TFYL81.5-1	162.6
TFYL81.5-2	62.3
TFYL81.5-3	77.6
TFYL81.5-4	183.5
TNLR9.1-1	119.4
TNLR9.1-2	229.7
TNLR9.1-3	158.5
TNLR9.1-4	113.1
TNLR1.2-1	1.38536e+06
TNLR1.2-2	1.51977e+06
TNLR1.2-3	1.4153e+06
TNLR1.2-4	1.66412e+06
TWW31.1-1	1091.3
TWW31.1-2	3709.5
TWW31.1-3	4137.7
TWW31.1-4	3409.5
TWW32.1-1	1.35946e+06
TWW32.1-2	1.42783e+06
TWW32.1-3	1.67006e+06
TWW32.1-4	1.19445e+06
